# Supplementary material for: E-health literacy levels of multiple sclerosis patients in Lebanon
Source: PLoS One. 2025 Oct 31;20(10):e0335084. doi: 10.1371/journal.pone.0335084 (PMC12578138; doi:10.1371/journal.pone.0335084)
Supplement: S1 Data Set — Minimal Data Set. (XLSX) [file pone.0335084.s001.xlsx]

## Sheet: Data
Is internet available at your home?	Do you use the internet?	Why don't you use the internet? [I don't have regular access to the internet]	Why don't you use the internet? [The cost of internet service is too high for me]	Why don't you use the internet? [I am worried about data and privacy security online]	Why don't you use the internet? [I find it difficult to use or understand technology]	Why don't you use the internet? [I don’t feel the need or have any interest in using the internet]	Why don't you use the internet? [I prefer interacting with people or getting information in person]	Why don't you use the internet? [The amount of information online is overwhelming and stressful]	Why don't you use the internet? [I do not trust the information available on the internet]	Why don't you use the internet? [I have health issues that are exacerbated by screen use]	Why don't you use the internet? [I am content with my life without the internet]	Why don't you use the internet? [I have had negative experiences online in the past]	Why don't you use the internet? [I avoid the internet for environmental or ethical reasons]	Why don't you use the internet? [Other]	What devices do you use to access the internet? [Desktop computer]	What devices do you use to access the internet? [Laptop]	What devices do you use to access the internet? [Tablet]	What devices do you use to access the internet? [Smartphone]	How many hours do you spend on the internet per day?	How often do you use the Internet to search for information related to Multiple Sclerosis?	The most recent time you looked for information about health or medical topics, where did you go first?	Did you look or go anywhere else? [Books]	Did you look or go anywhere else? [Family]	Did you look or go anywhere else? [Internet]	Did you look or go anywhere else? [Newspapers]	Did you look or go anywhere else? [Brochures, pamphlets, etc.]	Did you look or go anywhere else? [Doctor or health care provider]	Did you look or go anywhere else? [Friend/co-worker]	Did you look or go anywhere else? [Library]	Did you look or go anywhere else? [Magazines]	Did you look or go anywhere else? [No]	How comfortable are you reading and understanding written instructions?	How often do you need assistance to understand written health materials?	How comfortable are you using a computer or technological device to access health information?	How easy is it for you to follow medical instructions given by your healthcare provider?	How well do you understand scientific studies or research articles related to health?	How easy is it for you to search or lookup information online?	Can you identify potentially biased or misleading health advertisements or news stories posted online?	What is your opinion on the usefulness of the Internet in helping you make decisions about your own health?	Have you ever searched for any of the following types of health information online? [Information about a specific disease or medical condition]	Have you ever searched for any of the following types of health information online? [Details on a medical treatment or procedure]	Have you ever searched for any of the following types of health information online? [Information about diet, nutrition, or vitamins]	Have you ever searched for any of the following types of health information online? [Information about medications]	Have you ever searched for any of the following types of health information online? [Information related to medical research or health-related news]	Have you ever searched for any of the following types of health information online? [Information about sports and exercise]	Have you ever searched for any of the following types of health information online? [Information on a particular doctor or hospital]	Have you ever searched for any of the following types of health information online? [Information related to online support groups related to health]	For what reasons have you sought health information online? (Such as multiple scleroris or other health topics) [To be more informed]	For what reasons have you sought health information online? (Such as multiple scleroris or other health topics) [Just out of interest]
No	Yes, on my own	N/A	N/A	N/A	N/A	N/A	N/A	N/A	N/A	N/A	N/A	N/A	N/A	N/A	No	No	No	Yes	Between 1 and 3 hours per day	Frequently	Internet	No	No	No	No	No	Yes	No	No	No	No	Very comfortable	Rarely	Very comfortable	Easy	Very well	Very easy	Yes	Useful	Yes	Yes	Yes	Yes	Yes	Yes	Yes	Yes	Yes	No
Yes	Yes, on my own	N/A	N/A	N/A	N/A	N/A	N/A	N/A	N/A	N/A	N/A	N/A	N/A	N/A	No	Yes	No	Yes	Between 3 and 5 hours per day	Seldom	Internet	No	No	No	No	No	Yes	No	No	No	No	Very comfortable	Sometimes	Comfortable	Moderate	Well	Easy	No	Unsure	Yes	Yes	No	Yes	Yes	No	Yes	No	Yes	No
Yes	Yes, on my own	N/A	N/A	N/A	N/A	N/A	N/A	N/A	N/A	N/A	N/A	N/A	N/A	N/A	No	Yes	No	Yes	More than 5 hours per day	Sometimes	Internet	No	No	No	No	No	Yes	Yes	No	No	No	Very comfortable	Rarely	Very comfortable	Easy	Well	Very easy	Yes	Unsure	Yes	Yes	Yes	Yes	Yes	Yes	No	Yes	Yes	No
Yes	Yes, on my own	N/A	N/A	N/A	N/A	N/A	N/A	N/A	N/A	N/A	N/A	N/A	N/A	N/A	No	No	No	Yes	Between 1 and 3 hours per day	Frequently	Internet	No	No	No	No	No	Yes	No	No	No	No	Uncomfortable	Always	Comfortable	Difficult	A little well	Very easy	No	Not useful	Yes	Yes	Yes	Yes	Yes	Yes	No	No	No	No
Yes	Yes, on my own	N/A	N/A	N/A	N/A	N/A	N/A	N/A	N/A	N/A	N/A	N/A	N/A	N/A	No	No	No	Yes	Between 1 and 3 hours per day	Frequently	Internet	No	No	No	No	No	Yes	No	No	No	No	Neutral	Never	Very comfortable	Easy	Very well	Very easy	Yes	Unsure	Yes	Yes	Yes	Yes	Yes	Yes	Yes	Yes	Yes	No
Yes	Yes, on my own	N/A	N/A	N/A	N/A	N/A	N/A	N/A	N/A	N/A	N/A	N/A	N/A	N/A	No	No	No	Yes	Between 3 and 5 hours per day	Sometimes	Internet	No	No	No	No	No	No	No	No	No	Yes	Very comfortable	Never	Very comfortable	Very easy	Very well	Very easy	No	Unsure				Yes					No	No
Yes	Yes, on my own	N/A	N/A	N/A	N/A	N/A	N/A	N/A	N/A	N/A	N/A	N/A	N/A	N/A	No	Yes	No	Yes	More than 5 hours per day	Frequently	Doctor or health care provider	No	No	Yes	No	No	No	No	No	No	No	Very comfortable	Never	Very comfortable	Very easy	Very well	Very easy	Yes	Not useful at all	Yes	Yes	Yes	Yes	Yes	Yes	Yes	Yes	Yes	No
Yes	Yes, on my own	N/A	N/A	N/A	N/A	N/A	N/A	N/A	N/A	N/A	N/A	N/A	N/A	N/A	No	Yes	No	Yes	Between 3 and 5 hours per day	Frequently	Internet	No	No	No	No	No	Yes	No	No	No	No	Very comfortable	Often	Very comfortable	Very easy	Well	Moderate	Yes	Useful	Yes	Yes	Yes	No	Yes	Yes	Yes	No	Yes	No
Yes	Yes, on my own	N/A	N/A	N/A	N/A	N/A	N/A	N/A	N/A	N/A	N/A	N/A	N/A	N/A	No	No	No	Yes	Between 1 and 3 hours per day	Sometimes	Internet	No	No	No	No	No	Yes	No	No	No	No	Very comfortable	Never	Very comfortable	Very easy	Very well	Very easy	Yes	Useful	Yes	Yes	Yes	Yes	Yes	Yes	Yes	No	Yes	No
Yes	Yes, on my own	N/A	N/A	N/A	N/A	N/A	N/A	N/A	N/A	N/A	N/A	N/A	N/A	N/A	No	Yes	No	Yes	Between 1 and 3 hours per day	Frequently	Internet	No	No	No	No	No	Yes	No	No	No	No	Very comfortable		Very comfortable	Very easy	Very well	Very easy	Yes	Useful	Yes	Yes	Yes	Yes	Yes	Yes	Yes	Yes	Yes	No
Yes	Yes, on my own	N/A	N/A	N/A	N/A	N/A	N/A	N/A	N/A	N/A	N/A	N/A	N/A	N/A	No	Yes	No	No	Between 3 and 5 hours per day	Sometimes	Internet	No	No	No	No	No	Yes	No	No	No	No	Comfortable	Sometimes	Comfortable	Easy	Well	Very easy	Yes	Useful	Yes	Yes	Yes	Yes	Yes	Yes	Yes	Yes	Yes	No
Yes	Yes, on my own	N/A	N/A	N/A	N/A	N/A	N/A	N/A	N/A	N/A	N/A	N/A	N/A	N/A	No	Yes	No	Yes	Between 3 and 5 hours per day	Sometimes	Internet	No	No	No	No	No	Yes	No	No	No	No	Comfortable	Sometimes	Neutral	Moderate	Well	Moderate	Yes	Useful	Yes	Yes	Yes	Yes	Yes	Yes	No	Yes	Yes	Yes
Yes	Yes, on my own	N/A	N/A	N/A	N/A	N/A	N/A	N/A	N/A	N/A	N/A	N/A	N/A	N/A	Yes	Yes	Yes	Yes	Between 3 and 5 hours per day	Sometimes	Internet	No	Yes	No	No	No	Yes	Yes	No	No	No	Very comfortable	Never	Very comfortable	Very easy	Very well	Very easy	No	Useful	Yes	Yes	Yes	Yes	Yes	Yes	Yes	No	Yes	No
Yes	Yes, on my own	N/A	N/A	N/A	N/A	N/A	N/A	N/A	N/A	N/A	N/A	N/A	N/A	N/A	No	No	No	Yes	Between 1 and 3 hours per day	Sometimes	Internet	No	No	Yes	No	No	No	No	No	No	No	Uncomfortable	Always	Neutral	Moderate	A little well	Difficult	Yes	Not useful		Yes	Yes		Yes	Yes	Yes	Yes	Yes	No
Yes	Yes, on my own	N/A	N/A	N/A	N/A	N/A	N/A	N/A	N/A	N/A	N/A	N/A	N/A	N/A	No	Yes	No	Yes	More than 5 hours per day	Sometimes	Internet	No	No	No	No	No	Yes	No	No	No	No	Neutral	Rarely	Very comfortable	Easy	Well	Easy	No	Unsure	Yes	Yes	Yes	Yes	Yes	No	No	No	Yes	No
Yes	Yes, on my own	N/A	N/A	N/A	N/A	N/A	N/A	N/A	N/A	N/A	N/A	N/A	N/A	N/A	No	Yes	Yes	Yes	More than 5 hours per day	Sometimes	Doctor or health care provider	No	No	Yes	No	No	Yes	No	No	No	No	Very comfortable	Rarely	Comfortable	Very easy	Well	Very easy	Yes	Unsure	Yes	Yes	Yes	Yes	Yes	Yes	Yes		Yes	No
Yes	Yes, on my own	N/A	N/A	N/A	N/A	N/A	N/A	N/A	N/A	N/A	N/A	N/A	N/A	N/A	Yes	Yes	Yes	Yes	More than 5 hours per day	Sometimes	Other	No	No	No	No	Yes	No	No	No	No	No	Very comfortable	Never	Very comfortable	Very easy	Very well	Very easy	No	Very useful	Yes	Yes	Yes	Yes	Yes	Yes	Yes	Yes	Yes	No
Yes	Yes, on my own	N/A	N/A	N/A	N/A	N/A	N/A	N/A	N/A	N/A	N/A	N/A	N/A	N/A	No	No	No	Yes	Between 1 and 3 hours per day	Never	Doctor or health care provider	No	No	No	No	No	Yes	No	No	No	No	Comfortable	Rarely	Very comfortable	Very easy	Very well	Very easy	Yes	Very useful	Yes	No	No	Yes	Yes	No	No	Yes	No	No
Yes	Yes, on my own	N/A	N/A	N/A	N/A	N/A	N/A	N/A	N/A	N/A	N/A	N/A	N/A	N/A	Yes	Yes	No	Yes	More than 5 hours per day	Seldom	Internet	No	No	Yes	No	No	No	No	No	No	No	Neutral	Rarely	Very comfortable	Very easy	Very well	Easy	No	Unsure	Yes	Yes	Yes	Yes	Yes	No	No	No	Yes	No
Yes	Yes, on my own	N/A	N/A	N/A	N/A	N/A	N/A	N/A	N/A	N/A	N/A	N/A	N/A	N/A	Yes	Yes	Yes	Yes	Between 1 and 3 hours per day	Frequently	Internet	No	No	No	No	No	Yes	No	No	No	No	Very comfortable	Always	Very comfortable	Very easy	Very well	Very easy	Yes	Very useful	Yes	Yes	Yes	Yes	Yes	Yes	Yes	Yes	Yes	No
No	Yes, but with the help of others	N/A	N/A	N/A	N/A	N/A	N/A	N/A	N/A	N/A	N/A	N/A	N/A	N/A	No	No	No	Yes	Less than 1 hour per day		Internet	Yes	No	No	No	No	No	No	No	No	No	Comfortable	Always	Uncomfortable	Moderate	A little well	Moderate	No	Useful	Yes	Yes	No	No		No	Yes	No	No	No
Yes	Yes, on my own	N/A	N/A	N/A	N/A	N/A	N/A	N/A	N/A	N/A	N/A	N/A	N/A	N/A	No	Yes	Yes	Yes	More than 5 hours per day	Frequently	Internet	No	No	No	No	No	No	No	No	No	Yes	Comfortable	Never	Very comfortable	Very easy	Well	Very easy	Yes	Unsure	Yes	Yes	Yes	Yes	Yes	Yes	Yes	Yes	Yes	No
Yes	Yes, on my own	N/A	N/A	N/A	N/A	N/A	N/A	N/A	N/A	N/A	N/A	N/A	N/A	N/A	No	Yes	No	Yes	More than 5 hours per day	Seldom	Internet	No	No	No	No	No	Yes	Yes	No	No	No	Comfortable	Rarely	Very comfortable	Easy	Very well	Very easy	Yes	Unsure	Yes	Yes	Yes	Yes	Yes	Yes	No	No	Yes	Yes
Yes	Yes, on my own	N/A	N/A	N/A	N/A	N/A	N/A	N/A	N/A	N/A	N/A	N/A	N/A	N/A	No	No	No	Yes	More than 5 hours per day	Sometimes	Internet	No	Yes	Yes	No	No	No	No	No	No	No	Comfortable	Sometimes	Comfortable	Easy	A little well	Easy	No	Very useful	Yes	Yes	Yes	Yes	Yes	Yes	Yes	Yes	Yes	Yes
Yes	Yes, on my own	N/A	N/A	N/A	N/A	N/A	N/A	N/A	N/A	N/A	N/A	N/A	N/A	N/A	No	No	No	Yes	Between 1 and 3 hours per day	Frequently	Internet	No	No	Yes	No	No	No	No	No	No	No	Comfortable	Never	Comfortable	Very easy	Very well	Easy	Yes	Very useful	Yes	Yes	Yes	Yes	Yes	Yes	Yes	Yes	No	No
Yes	Yes, on my own	N/A	N/A	N/A	N/A	N/A	N/A	N/A	N/A	N/A	N/A	N/A	N/A	N/A	No	No	No	Yes	Between 3 and 5 hours per day	Seldom	Family	No	No	No	No	No	No	No	No	No	Yes	Comfortable	Sometimes	Neutral	Moderate	Somewhat well	Moderate	Yes	Useful		Yes		Yes					Yes	No
Yes	Yes, on my own	N/A	N/A	N/A	N/A	N/A	N/A	N/A	N/A	N/A	N/A	N/A	N/A	N/A	Yes	No	No	Yes	Less than 1 hour per day	Sometimes	Internet	No	No	Yes	No	No	No	No	No	No	No	Comfortable	Rarely	Comfortable	Very easy	Well	Easy	Yes	Unsure	Yes	Yes	Yes	Yes	Yes	Yes	Yes	Yes	Yes	No
Yes	Yes, on my own	N/A	N/A	N/A	N/A	N/A	N/A	N/A	N/A	N/A	N/A	N/A	N/A	N/A	No	Yes	No	Yes	More than 5 hours per day	Seldom	Internet	No	Yes	No	No	No	Yes	No	No	No	No	Comfortable	Rarely	Comfortable	Very easy	A little well	Very easy	Yes	Useful	No	No	No	Yes	Yes	No		No	No	Yes
Yes	Yes, on my own	N/A	N/A	N/A	N/A	N/A	N/A	N/A	N/A	N/A	N/A	N/A	N/A	N/A	Yes	Yes	Yes	Yes	More than 5 hours per day	Sometimes	Doctor or health care provider	No	No	Yes	No	No	No	No	No	No	No	Comfortable	Sometimes	Comfortable	Very easy	A little well	Very easy	Yes	Not useful at all	Yes	Yes	No	Yes	Yes	Yes	No	No	Yes	No
Yes	Yes, on my own	N/A	N/A	N/A	N/A	N/A	N/A	N/A	N/A	N/A	N/A	N/A	N/A	N/A	No	No	No	Yes	Between 1 and 3 hours per day	Sometimes	Internet	No	No	Yes	No	No	No	No	No	No	No	Comfortable	Sometimes	Very comfortable	Very easy	Somewhat well	Very easy	Yes	Unsure	Yes	Yes	No	Yes	Yes	No	Yes	No	No	No
Yes	Yes, on my own	N/A	N/A	N/A	N/A	N/A	N/A	N/A	N/A	N/A	N/A	N/A	N/A	N/A	No	No	No	Yes	Between 1 and 3 hours per day	Never	Doctor or health care provider	No	No	No	No	No	Yes	No	No	No	No	Very comfortable	Never	Very comfortable	Very easy	Very well	Very easy	Yes	Unsure	Yes	Yes	Yes	Yes	Yes	Yes	Yes	No	No	Yes
Yes	Yes, on my own	N/A	N/A	N/A	N/A	N/A	N/A	N/A	N/A	N/A	N/A	N/A	N/A	N/A	No	No	No	Yes	More than 5 hours per day	Seldom	Internet	No	No	No	No	No	No	Yes	No	No	No	Comfortable	Often	Neutral	Very easy	Somewhat well	Easy	No	Useful	Yes	Yes	Yes	Yes	Yes	Yes	No	No	No	No
Yes	Yes, on my own	N/A	N/A	N/A	N/A	N/A	N/A	N/A	N/A	N/A	N/A	N/A	N/A	N/A	Yes	No	No	Yes	Between 1 and 3 hours per day	Sometimes	Doctor or health care provider	No	No	Yes	No	No	No	No	No	No	No	Very comfortable	Never	Very comfortable	Very easy	Very well	Very easy	Yes	Useful		Yes	Yes	Yes		Yes			Yes	No
Yes	Yes, on my own	N/A	N/A	N/A	N/A	N/A	N/A	N/A	N/A	N/A	N/A	N/A	N/A	N/A	Yes	No	No	Yes	More than 5 hours per day	Frequently	Internet	No	Yes	No	No	No	No	No	No	No	No	Comfortable	Often	Comfortable	Very easy	Somewhat well	Easy	No	Unsure	Yes	No	No	Yes	No	Yes		No	Yes	No
Yes	Yes, on my own	N/A	N/A	N/A	N/A	N/A	N/A	N/A	N/A	N/A	N/A	N/A	N/A	N/A	No	No	Yes	Yes	Between 1 and 3 hours per day	Frequently	Internet	Yes	No	Yes	Yes	No	Yes	No	No	No	No	Comfortable	Never	Very comfortable	Easy	Very well	Easy	Yes	Useful	Yes	Yes	Yes	No	No	Yes	No	No	Yes	No
Yes	Yes, on my own	N/A	N/A	N/A	N/A	N/A	N/A	N/A	N/A	N/A	N/A	N/A	N/A	N/A	No	Yes	No	Yes	Between 1 and 3 hours per day	Seldom	Internet	No	No	No	No	No	Yes	No	No	No	No	Neutral	Rarely	Very comfortable	Very easy	Very well	Very easy	Yes	Very useful	Yes	Yes	Yes	Yes	Yes	Yes	No	Yes	Yes	No
Yes	Yes, on my own	N/A	N/A	N/A	N/A	N/A	N/A	N/A	N/A	N/A	N/A	N/A	N/A	N/A	No	No	No	Yes	Between 1 and 3 hours per day	Sometimes	Internet	No	No	Yes	No	No	No	No	No	No	No	Comfortable			Easy	Somewhat well	Easy	No	Not useful	Yes	Yes	Yes	Yes		No	No	No	Yes	No
Yes	Yes, on my own	N/A	N/A	N/A	N/A	N/A	N/A	N/A	N/A	N/A	N/A	N/A	N/A	N/A	No	Yes	No	Yes	Less than 1 hour per day	Sometimes	Internet	No	No	Yes	No	No	Yes	No	No	No	Yes	Uncomfortable		Uncomfortable	Very Difficult	A little well	Very easy	Yes	Not useful	No	No	Yes	No	No	Yes	No	No	No	No
Yes	Yes, on my own	N/A	N/A	N/A	N/A	N/A	N/A	N/A	N/A	N/A	N/A	N/A	N/A	N/A	Yes	Yes	No	Yes	Between 1 and 3 hours per day	Sometimes	Internet	No	No	No	No	No	No	No	No	No	Yes	Neutral	Sometimes	Comfortable	Moderate	Somewhat well	Easy	Yes	Useful	Yes	Yes	Yes	Yes	Yes	Yes	No	No	Yes	No
Yes	Yes, on my own	N/A	N/A	N/A	N/A	N/A	N/A	N/A	N/A	N/A	N/A	N/A	N/A	N/A	No	Yes	No	Yes	Between 1 and 3 hours per day	Never	Internet	No	Yes	No	No	No	No	No	No	No	No	Very comfortable	Never	Comfortable	Very easy	Well	Easy	No	Useful	Yes	Yes	Yes	No	No	No	No	Yes	No	No
Yes	Yes, on my own	N/A	N/A	N/A	N/A	N/A	N/A	N/A	N/A	N/A	N/A	N/A	N/A	N/A	Yes	Yes	Yes	Yes	Between 1 and 3 hours per day	Frequently	Internet	No	No	Yes	No	No	No	No	No	No	No	Very comfortable	Never	Very comfortable	Very easy	Very well	Very easy	No	Unsure	Yes	Yes	Yes	Yes	Yes	Yes	Yes	Yes	Yes	No
No	Yes, on my own	N/A	N/A	N/A	N/A	N/A	N/A	N/A	N/A	N/A	N/A	N/A	N/A	N/A	No	No	No	Yes	Between 1 and 3 hours per day	Sometimes	Doctor or health care provider	No	No	Yes	No	No	No	No	No	No	No	Neutral	Sometimes	Very comfortable	Easy	A little well	Easy	Yes	Very useful	No	Yes	Yes	No	No	Yes	Yes	No	No	No
Yes	Yes, on my own	N/A	N/A	N/A	N/A	N/A	N/A	N/A	N/A	N/A	N/A	N/A	N/A	N/A	No	Yes	Yes	Yes	More than 5 hours per day	Sometimes	Internet	No	No	No	No	No	Yes	No	No	No	No	Very comfortable	Sometimes	Very comfortable	Very easy	Very well	Moderate	Yes	Unsure	Yes	Yes	Yes	Yes	Yes	Yes	Yes	Yes	No	No
Yes	Yes, on my own	N/A	N/A	N/A	N/A	N/A	N/A	N/A	N/A	N/A	N/A	N/A	N/A	N/A	No	Yes	No	Yes	Less than 1 hour per day	Frequently	Internet	No	No	No	No	Yes	No	No	No	No	No	Very comfortable	Never	Comfortable	Easy	Well	Easy	Yes	Useful	Yes	No	Yes	Yes	Yes	Yes	No	No	No	No
No	Yes, on my own	N/A	N/A	N/A	N/A	N/A	N/A	N/A	N/A	N/A	N/A	N/A	N/A	N/A	No	No	No	Yes	Between 1 and 3 hours per day	Sometimes	Family	No	Yes	No	No	No	No	No	No	No	No	Very comfortable	Rarely	Very comfortable	Very easy	Very well	Very easy	Yes	Useful	Yes	Yes	Yes	Yes	Yes	Yes	Yes	Yes	Yes	No
Yes	Yes, on my own	N/A	N/A	N/A	N/A	N/A	N/A	N/A	N/A	N/A	N/A	N/A	N/A	N/A	Yes	Yes	No	No	More than 5 hours per day	Frequently	Internet	N/A	N/A	N/A	N/A	N/A	N/A	N/A	N/A	N/A	N/A	Very comfortable	Never	Very comfortable	Very easy	Very well	Very easy	No	Very useful	Yes	Yes	No	Yes	Yes	No	No	No	No	No
Yes	Yes, on my own	N/A	N/A	N/A	N/A	N/A	N/A	N/A	N/A	N/A	N/A	N/A	N/A	N/A	No	Yes	No	Yes	Between 1 and 3 hours per day	Sometimes	Internet	No	No	No	No	No	Yes	No	No	No	No	Very comfortable		Comfortable	Easy	Very well	Very easy	No	Not useful	Yes	Yes	Yes	Yes	Yes	Yes	Yes	No	No	No
Yes	Yes, on my own	N/A	N/A	N/A	N/A	N/A	N/A	N/A	N/A	N/A	N/A	N/A	N/A	N/A	No	No	No	Yes	Between 1 and 3 hours per day	Sometimes	Internet	No	No	No	No	No	Yes	No	No	No	No	Very comfortable	Sometimes	Comfortable	Easy	Very well	Very easy	No	Unsure	Yes	Yes	Yes	Yes	Yes	No	No	No	No	Yes
Yes	Yes, on my own	N/A	N/A	N/A	N/A	N/A	N/A	N/A	N/A	N/A	N/A	N/A	N/A	N/A	Yes	Yes	No	Yes	Between 3 and 5 hours per day	Never	Doctor or health care provider	No	No	No	No	No	No	No	No	No	Yes	Very comfortable			Very easy	Very well	Very easy	Yes	Very useful	No	No	Yes	No	No	No	No	No	No	Yes
Yes	Yes, on my own	N/A	N/A	N/A	N/A	N/A	N/A	N/A	N/A	N/A	N/A	N/A	N/A	N/A	No	Yes	No	Yes	Between 3 and 5 hours per day	Frequently	Internet	No	No	No	No	No	Yes	No	No	No	No	Very comfortable	Sometimes	Very comfortable	Very easy	Well	Easy	Yes	Useful	Yes	Yes	Yes	Yes	Yes	Yes	Yes	Yes	Yes	No
Yes	Yes, on my own	N/A	N/A	N/A	N/A	N/A	N/A	N/A	N/A	N/A	N/A	N/A	N/A	N/A	No	Yes	Yes	Yes	More than 5 hours per day	Sometimes	Internet	No	No	No	No	No	Yes	Yes	No	No	No	Very comfortable	Rarely	Very comfortable	Very easy	Very well	Very easy	Yes	Useful	Yes	Yes	Yes	Yes	Yes	Yes	No	No	No	Yes
Yes	Yes, on my own	N/A	N/A	N/A	N/A	N/A	N/A	N/A	N/A	N/A	N/A	N/A	N/A	N/A	No	No	No	Yes	Between 1 and 3 hours per day	Never	Doctor or health care provider	No	Yes	No	No	No	No	No	No	No	No	Comfortable	Rarely	Comfortable	Easy	Well	Moderate	Yes	Unsure	No	No	Yes	No	No	Yes	No	No	No	Yes
Yes	Yes, on my own	N/A	N/A	N/A	N/A	N/A	N/A	N/A	N/A	N/A	N/A	N/A	N/A	N/A	No	No	No	Yes	More than 5 hours per day	Sometimes	Internet	No	No	Yes	No	No	No	No	No	No	No	Comfortable	Never	Very comfortable	Very easy	Very well	Very easy	Yes	Very useful	Yes	Yes	Yes	Yes	Yes	Yes	Yes	Yes	No	No
Yes	Yes, on my own	N/A	N/A	N/A	N/A	N/A	N/A	N/A	N/A	N/A	N/A	N/A	N/A	N/A	No	No	No	Yes	Between 1 and 3 hours per day	Sometimes	Internet	No	No	Yes	No	No	No	No	No	No	No	Comfortable	Rarely	Comfortable	Very easy	Well	Very easy	No	Useful	Yes	Yes	Yes	Yes	Yes	Yes	Yes	Yes	Yes	No
Yes	Yes, on my own	N/A	N/A	N/A	N/A	N/A	N/A	N/A	N/A	N/A	N/A	N/A	N/A	N/A	No	No	No	Yes	Between 1 and 3 hours per day	Sometimes	Internet	No	No	Yes	No	No	No	No	No	No	No	Comfortable	Sometimes	Neutral	Easy	Somewhat well	Moderate	Yes	Useful	Yes	Yes	Yes	Yes	Yes	Yes	Yes	Yes	No	No
Yes	Yes, on my own	N/A	N/A	N/A	N/A	N/A	N/A	N/A	N/A	N/A	N/A	N/A	N/A	N/A	No	Yes	No	Yes	More than 5 hours per day	Frequently	Internet	Yes	No	No	No	No	No	No	No	No	No	Very comfortable	Never		Very easy	Very well	Very easy	Yes	Very useful	Yes	Yes	Yes	Yes	Yes	Yes	Yes	Yes	Yes	No
Yes	Yes, on my own	N/A	N/A	N/A	N/A	N/A	N/A	N/A	N/A	N/A	N/A	N/A	N/A	N/A	No	No	No	Yes	Between 3 and 5 hours per day	Sometimes	Internet	No	No	Yes	No	No	Yes	Yes	No	No	No	Very comfortable	Sometimes	Comfortable	Easy	Well	Easy	Yes	Unsure	Yes	Yes	Yes	Yes	Yes	Yes	No	Yes	Yes	No
Yes	Yes, on my own	N/A	N/A	N/A	N/A	N/A	N/A	N/A	N/A	N/A	N/A	N/A	N/A	N/A	No	No	No	Yes	Between 1 and 3 hours per day	Sometimes	Internet	No	No	No	No	No	Yes	No	No	No	No	Comfortable	Rarely	Comfortable	Easy	Well	Easy	No	Useful	Yes	Yes	Yes	Yes	Yes	Yes	Yes	Yes	Yes	No
Yes	Yes, on my own	N/A	N/A	N/A	N/A	N/A	N/A	N/A	N/A	N/A	N/A	N/A	N/A	N/A	No	Yes	No	Yes	Between 3 and 5 hours per day	Sometimes	Internet	No	No	No	No	No	No	No	No	No	Yes	Very comfortable	Never	Very comfortable	Very easy	Very well	Very easy	Yes	Useful	Yes	Yes	Yes	Yes	Yes	Yes	Yes	Yes	Yes	No
Yes	Yes, on my own	N/A	N/A	N/A	N/A	N/A	N/A	N/A	N/A	N/A	N/A	N/A	N/A	N/A	No	Yes	No	Yes	More than 5 hours per day	Frequently	Internet	No	No	No	No	No	Yes	No	No	No	No	Very comfortable	Rarely	Very comfortable	Moderate	Well	Very easy		Very useful	Yes	Yes	Yes	Yes	Yes	Yes	Yes	No	Yes	No
Yes	Yes, on my own	N/A	N/A	N/A	N/A	N/A	N/A	N/A	N/A	N/A	N/A	N/A	N/A	N/A	No	No	No	Yes	Between 1 and 3 hours per day	Sometimes	Doctor or health care provider	No	Yes	Yes	No	No	Yes	No	No	No	No	Comfortable	Rarely	Comfortable	Easy	A little well	Moderate		Unsure	No	No	No	No	No	No	Yes	Yes	No	No
Yes	Yes, on my own	N/A	N/A	N/A	N/A	N/A	N/A	N/A	N/A	N/A	N/A	N/A	N/A	N/A	No	No	No	Yes	Between 1 and 3 hours per day	Sometimes	Internet	No	No	No	No	No	Yes	No	No	No	No	Comfortable	Sometimes	Comfortable	Difficult	Somewhat well	Very easy	No	Useful	Yes	Yes	Yes	Yes	Yes	Yes	Yes	No	No	No
Yes	Yes, on my own	N/A	N/A	N/A	N/A	N/A	N/A	N/A	N/A	N/A	N/A	N/A	N/A	N/A	No	Yes	No	Yes	Between 3 and 5 hours per day	Seldom	Internet	No	No	No	No	No	Yes	No	No	No	No	Very comfortable	Never	Very comfortable	Easy	Somewhat well	Very easy	No	Useful	Yes	Yes	Yes	Yes	No	Yes	No	No	Yes	No
Yes	Yes, on my own	N/A	N/A	N/A	N/A	N/A	N/A	N/A	N/A	N/A	N/A	N/A	N/A	N/A	No	No	No	Yes	Between 1 and 3 hours per day	Sometimes	Internet	No	No	No	No	No	Yes	No	No	No	No	Comfortable	Never	Comfortable	Moderate	Very well	Very easy	Yes	Useful	Yes	Yes	Yes	Yes	Yes	Yes	No	Yes	No	No
Yes	Yes, on my own	N/A	N/A	N/A	N/A	N/A	N/A	N/A	N/A	N/A	N/A	N/A	N/A	N/A	No	No	No	Yes	Between 1 and 3 hours per day	Frequently	Internet	No	No	No	No	No	Yes	No	No	No	No	Very comfortable	Rarely	Very comfortable	Moderate	Well	Easy	No	Unsure	Yes	Yes	Yes	Yes	Yes	Yes	Yes	No	No	No
Yes	Yes, on my own	N/A	N/A	N/A	N/A	N/A	N/A	N/A	N/A	N/A	N/A	N/A	N/A	N/A	No	Yes	No	No	Between 1 and 3 hours per day	Sometimes	Internet	No	No	No	No	No	Yes	No	No	No	No	Comfortable	Sometimes	Comfortable	Easy	Somewhat well	Easy	No	Unsure	Yes	Yes	No	Yes	Yes	No	No	Yes	Yes	No
Yes	Yes, on my own	N/A	N/A	N/A	N/A	N/A	N/A	N/A	N/A	N/A	N/A	N/A	N/A	N/A	No	No	No	Yes	Less than 1 hour per day	Sometimes	Internet	No	No	No	No	No	Yes	No	No	No	No	Comfortable	Sometimes	Comfortable	Moderate	A little well	Easy	No	Unsure	Yes	Yes	Yes	Yes	Yes	Yes	Yes	Yes	No	No
Yes	Yes, on my own	N/A	N/A	N/A	N/A	N/A	N/A	N/A	N/A	N/A	N/A	N/A	N/A	N/A	No	Yes	No	Yes	Between 3 and 5 hours per day	Frequently	Doctor or health care provider	No	No	Yes	No	No	No	No	No	No	No	Comfortable	Sometimes	Very comfortable	Very easy	Well	Very easy	No	Very useful	Yes	Yes	Yes	Yes	Yes	No	Yes	Yes	Yes	No
Yes	Yes, but with the help of others	N/A	N/A	N/A	N/A	N/A	N/A	N/A	N/A	N/A	N/A	N/A	N/A	N/A	No	No	No	Yes	Between 1 and 3 hours per day	Sometimes	Internet	No	Yes	No	No	No	No	No	No	No	No	Very comfortable	Rarely	Very comfortable	Very easy	Very well	Very easy	No	Useful	Yes	No	Yes	Yes	Yes	Yes	No	No	Yes	No
Yes	Yes, on my own	N/A	N/A	N/A	N/A	N/A	N/A	N/A	N/A	N/A	N/A	N/A	N/A	N/A	No	No	No	Yes	Between 3 and 5 hours per day	Sometimes	Doctor or health care provider	No	No	Yes	No	No	No	No	No	No	No	Comfortable	Sometimes	Comfortable	Easy	Somewhat well	Easy	No	Not useful	Yes	Yes	Yes	Yes	Yes	Yes	Yes	Yes	Yes	No
Yes	Yes, on my own	N/A	N/A	N/A	N/A	N/A	N/A	N/A	N/A	N/A	N/A	N/A	N/A	N/A	No	No	No	Yes	Between 1 and 3 hours per day	Sometimes	Internet	No	No	No	No	No	No	No	No	No	Yes	Very comfortable	Sometimes	Very comfortable	Moderate	Well	Easy	Yes	Useful	Yes			Yes				Yes	Yes	No
Yes	Yes, on my own	N/A	N/A	N/A	N/A	N/A	N/A	N/A	N/A	N/A	N/A	N/A	N/A	N/A	No	No	No	Yes	Between 3 and 5 hours per day	Sometimes	Internet	No	No	Yes	No	No	No	No	No	No	No	Comfortable	Sometimes	Uncomfortable	Moderate	A little well	Moderate	No	Unsure	Yes	Yes	Yes	Yes	Yes	No	Yes	No	No	Yes
Yes	Yes, on my own	N/A	N/A	N/A	N/A	N/A	N/A	N/A	N/A	N/A	N/A	N/A	N/A	N/A	No	No	No	Yes	Between 1 and 3 hours per day	Sometimes	Internet	No	No	No	No	No	Yes	No	No	No	No	Very comfortable	Rarely	Very comfortable	Easy	Very well	Very easy	Yes	Unsure	Yes	Yes	Yes	Yes	Yes	Yes	Yes	No	Yes	No
Yes	Yes, on my own	N/A	N/A	N/A	N/A	N/A	N/A	N/A	N/A	N/A	N/A	N/A	N/A	N/A	No	No	No	Yes	Less than 1 hour per day	Sometimes	Internet	No	No	No	No	No	Yes	No	No	No	No	Comfortable	Sometimes	Comfortable	Easy	Somewhat well	Moderate	Yes	Useful	Yes	Yes	Yes	Yes	Yes	Yes	No	No	No	No
Yes	Yes, on my own	N/A	N/A	N/A	N/A	N/A	N/A	N/A	N/A	N/A	N/A	N/A	N/A	N/A	No	No	No	Yes	Less than 1 hour per day	Frequently	Doctor or health care provider	No	No	No	No	No	Yes	No	No	No	No	Very comfortable		Very comfortable	Easy	Very well	Very easy	Yes	Useful	Yes	Yes	Yes	Yes	Yes	Yes	No	Yes	Yes	No
Yes	Yes, on my own	N/A	N/A	N/A	N/A	N/A	N/A	N/A	N/A	N/A	N/A	N/A	N/A	N/A	No	No	No	Yes	Between 1 and 3 hours per day	Sometimes	Internet	No	No	Yes	No	No	No	No	No	No	No	Comfortable	Sometimes	Comfortable	Moderate	Well	Easy	Yes	Useful	Yes	Yes	Yes	Yes	Yes	No	No	No	No	No
Yes	Yes, on my own	N/A	N/A	N/A	N/A	N/A	N/A	N/A	N/A	N/A	N/A	N/A	N/A	N/A	No	No	No	Yes	Between 3 and 5 hours per day	Sometimes	Internet	No	Yes	No	No	No	No	No	No	No	No	Very comfortable	Never	Very comfortable	Very easy	Very well	Very easy	Yes	Very useful	Yes	No	Yes	Yes	No	Yes	No	No	Yes	No
Yes	Yes, on my own	N/A	N/A	N/A	N/A	N/A	N/A	N/A	N/A	N/A	N/A	N/A	N/A	N/A	No	Yes	No	Yes	Between 1 and 3 hours per day	Frequently	Internet	No	No	Yes	No	No	No	No	No	No	No	Very comfortable	Never	Very comfortable	Very easy	Well	Very easy	No	Useful	Yes	Yes	Yes	Yes	Yes	Yes	No	No	Yes	No
Yes	Yes, on my own	N/A	N/A	N/A	N/A	N/A	N/A	N/A	N/A	N/A	N/A	N/A	N/A	N/A	No	Yes	No	Yes	Between 3 and 5 hours per day	Seldom	Doctor or health care provider	No	No	No	No	No	No	No	No	Yes	No	Very comfortable	Sometimes	Uncomfortable	Very easy	Somewhat well	Moderate	Yes	Not useful	No	No	No	No	Yes	Yes	Yes	Yes	No	Yes
Yes	Yes, on my own	N/A	N/A	N/A	N/A	N/A	N/A	N/A	N/A	N/A	N/A	N/A	N/A	N/A	No	Yes	No	Yes	Between 3 and 5 hours per day	Sometimes	Internet	No	No	No	No	No	Yes	No	No	No	No	Comfortable	Often	Comfortable	Very easy	Very well	Very easy	Yes	Useful	Yes	Yes	Yes	Yes	Yes	Yes	Yes	Yes	Yes	No
Yes	Yes, on my own	N/A	N/A	N/A	N/A	N/A	N/A	N/A	N/A	N/A	N/A	N/A	N/A	N/A	No	No	No	Yes	Between 1 and 3 hours per day	Sometimes	Doctor or health care provider	No	No	Yes	No	No	No	No	No	No	No	Comfortable	Often	Comfortable	Easy	Well	Easy	Yes	Useful	Yes	Yes	Yes	Yes	Yes	Yes	Yes	Yes	No	No
Yes	Yes, on my own	N/A	N/A	N/A	N/A	N/A	N/A	N/A	N/A	N/A	N/A	N/A	N/A	N/A	No	No	No	Yes	Between 3 and 5 hours per day	Never	Doctor or health care provider	No	No	Yes	No	No	Yes	No	No	No	No	Comfortable	Rarely	Comfortable	Easy	Somewhat well	Easy	Yes	Unsure	Yes	No	No	Yes	No	Yes	No	Yes	Yes	No
Yes	Yes, on my own	N/A	N/A	N/A	N/A	N/A	N/A	N/A	N/A	N/A	N/A	N/A	N/A	N/A	No	No	No	Yes	Between 3 and 5 hours per day	Sometimes	Internet	No	No	Yes	No	No	No	No	No	No	No	Comfortable	Sometimes	Neutral	Moderate	Somewhat well	Moderate	Yes	Useful	Yes	Yes	Yes	Yes	Yes	No	Yes	Yes	Yes	No
Yes	Yes, on my own	N/A	N/A	N/A	N/A	N/A	N/A	N/A	N/A	N/A	N/A	N/A	N/A	N/A	No	No	No	Yes	More than 5 hours per day	Seldom	Internet	No	No	No	No	No	No	No	No	No	Yes	Comfortable	Never	Neutral	Easy	A little well	Moderate	No	Useful	Yes	Yes	Yes	Yes	No	Yes	No	Yes	No	No
Yes	Yes, on my own	N/A	N/A	N/A	N/A	N/A	N/A	N/A	N/A	N/A	N/A	N/A	N/A	N/A	No	Yes	No	Yes	Between 3 and 5 hours per day	Sometimes	Internet	No	No	Yes	No	No	No	No	No	No	No	Neutral	Rarely	Comfortable	Easy	Well	Easy	No	Not useful	Yes	Yes	Yes	Yes	Yes	Yes	Yes	No	No	No
Yes	Yes, on my own	N/A	N/A	N/A	N/A	N/A	N/A	N/A	N/A	N/A	N/A	N/A	N/A	N/A	No	Yes	No	Yes	Between 1 and 3 hours per day	Seldom	Internet	No	No	No	No	No	Yes	No	No	No	No	Uncomfortable	Rarely	Neutral	Moderate	Very well	Very easy	No	Unsure	Yes	Yes	Yes	Yes		Yes	Yes	No	Yes	No
Yes	Yes, on my own	N/A	N/A	N/A	N/A	N/A	N/A	N/A	N/A	N/A	N/A	N/A	N/A	N/A	No	No	No	Yes	Less than 1 hour per day	Seldom	Internet	No	No	No	No	No	No	No	No	No	Yes	Neutral	Never	Neutral	Moderate	Well	Easy	Yes	Unsure	Yes	No	No	No	No	No	Yes	Yes	Yes	No
Yes	Yes, on my own	N/A	N/A	N/A	N/A	N/A	N/A	N/A	N/A	N/A	N/A	N/A	N/A	N/A	No	No	No	Yes	More than 5 hours per day	Sometimes	Internet	No	No	Yes	No	No	No	No	No	No	No	Very comfortable	Rarely	Comfortable	Very easy	Very well	Very easy	Yes	Useful	Yes	Yes	Yes	Yes	Yes	Yes	Yes	No	Yes	No
Yes	Yes, on my own	N/A	N/A	N/A	N/A	N/A	N/A	N/A	N/A	N/A	N/A	N/A	N/A	N/A	No	No	No	Yes	Between 1 and 3 hours per day	Sometimes	Internet	No	No	Yes	No	No	No	No	No	No	No	Neutral	Rarely	Neutral	Easy	A little well	Easy	No	Useful	Yes	No	Yes	No	No	Yes	Yes	Yes	Yes	No
Yes	Yes, on my own	N/A	N/A	N/A	N/A	N/A	N/A	N/A	N/A	N/A	N/A	N/A	N/A	N/A	No	Yes	Yes	Yes	More than 5 hours per day	Sometimes	Internet	No	No	Yes	No	Yes	No	No	No	Yes	No	Very comfortable	Rarely	Very comfortable	Very easy	Very well	Very easy	Yes	Very useful	Yes	No	Yes	No	No	No	No	Yes	Yes	No
Yes	Yes, on my own	N/A	N/A	N/A	N/A	N/A	N/A	N/A	N/A	N/A	N/A	N/A	N/A	N/A	No	Yes	Yes	Yes	More than 5 hours per day	Sometimes	Doctor or health care provider	No	No	Yes	No	No	Yes	No	No	No	No	Very comfortable	Rarely	Comfortable	Easy	Well	Easy	Yes	Unsure	Yes	Yes	No	Yes	Yes	Yes	Yes	No	Yes	Yes
Yes	Yes, but with the help of others	N/A	N/A	N/A	N/A	N/A	N/A	N/A	N/A	N/A	N/A	N/A	N/A	N/A	No	No	No	Yes	Between 1 and 3 hours per day	Frequently	Internet	No	No	Yes	No	No	No	No	No	No	No	Neutral		Neutral	Difficult	Somewhat well		No	Not useful	Yes	No	No	No	Yes	Yes	No	No	No	No
Yes	Yes, but with the help of others	N/A	N/A	N/A	N/A	N/A	N/A	N/A	N/A	N/A	N/A	N/A	N/A	N/A	No	No	Yes	No	Between 1 and 3 hours per day	Frequently	Family	No	Yes	No	No	No	No	No	No	No	No	Comfortable	Always	Comfortable	Easy	Well	Very easy	No	Useful	Yes	Yes	No	No	Yes	No	Yes	No	Yes	No
Yes	Yes, on my own	N/A	N/A	N/A	N/A	N/A	N/A	N/A	N/A	N/A	N/A	N/A	N/A	N/A	Yes	Yes	Yes	Yes	More than 5 hours per day	Seldom	Internet	No	No	No	No	No	Yes	Yes	No	No	No	Comfortable	Always	Very comfortable	Very easy	Well	Very easy	Yes	Useful	Yes	Yes	Yes	Yes	Yes	Yes	Yes	Yes	Yes	Yes
Yes	Yes, on my own	N/A	N/A	N/A	N/A	N/A	N/A	N/A	N/A	N/A	N/A	N/A	N/A	N/A	No	No	No	Yes	Between 3 and 5 hours per day	Sometimes	Internet	No	No	No	No	No	Yes	No	No	No	No	Neutral	Sometimes	Very comfortable	Very easy	Well	Very easy	No	Useful	Yes	Yes	Yes	Yes	Yes	Yes	Yes	No	Yes	No
Yes	Yes, on my own	N/A	N/A	N/A	N/A	N/A	N/A	N/A	N/A	N/A	N/A	N/A	N/A	N/A	No	Yes	No	Yes	More than 5 hours per day	Sometimes	Internet	No	No	Yes	No	No	Yes	Yes	No	No	No	Very comfortable	Always	Very comfortable	Easy	Well	Easy	Yes	Very useful	Yes	Yes	Yes	Yes	Yes	Yes	No	Yes	Yes	No
Yes	Yes, on my own	N/A	N/A	N/A	N/A	N/A	N/A	N/A	N/A	N/A	N/A	N/A	N/A	N/A	No	No	Yes	Yes	Between 1 and 3 hours per day	Sometimes	Internet	No	No	No	No	No	Yes	No	No	No	No	Neutral	Never	Comfortable	Easy	Very well	Easy	Yes	Useful	Yes	Yes	Yes	Yes	No	Yes	No	No	Yes	No
Yes	Yes, on my own	N/A	N/A	N/A	N/A	N/A	N/A	N/A	N/A	N/A	N/A	N/A	N/A	N/A	Yes	Yes	No	Yes	More than 5 hours per day	Sometimes	Friend/co-worker	No	Yes	Yes	No	No	Yes	No	No	No	No	Very comfortable	Rarely	Comfortable	Easy	Well	Easy	Yes	Useful	Yes	Yes	Yes	Yes	Yes	Yes	Yes	Yes	Yes	No
Yes	Yes, on my own	N/A	N/A	N/A	N/A	N/A	N/A	N/A	N/A	N/A	N/A	N/A	N/A	N/A	No	Yes	No	Yes	More than 5 hours per day	Seldom	Internet	No	No	No	No	No	Yes	No	No	No	No	Very comfortable	Never	Very comfortable	Very easy	Somewhat well	Very easy	No	Unsure	Yes	Yes	Yes	Yes	Yes	Yes	Yes	No	Yes	No
Yes	Yes, on my own	N/A	N/A	N/A	N/A	N/A	N/A	N/A	N/A	N/A	N/A	N/A	N/A	N/A	No	No	No	Yes	More than 5 hours per day	Seldom	Internet	No	No	No	No	No	Yes	Yes	No	No	No	Comfortable	Always	Comfortable	Very easy	Very well	Very easy	Yes	Useful	Yes	Yes	Yes	Yes	Yes	Yes	Yes	Yes	Yes	No
Yes	Yes, on my own	N/A	N/A	N/A	N/A	N/A	N/A	N/A	N/A	N/A	N/A	N/A	N/A	N/A	No	No	No	Yes	Between 1 and 3 hours per day	Sometimes	Friend/co-worker	No	No	No	No	No	No	Yes	No	No	No	Comfortable	Rarely	Neutral	Easy	Very well	Easy	No	Unsure	Yes	Yes	Yes	Yes	Yes	Yes	No	Yes	Yes	No
Yes	Yes, on my own	N/A	N/A	N/A	N/A	N/A	N/A	N/A	N/A	N/A	N/A	N/A	N/A	N/A	No	Yes	No	Yes	Between 3 and 5 hours per day	Frequently	Doctor or health care provider	No	No	Yes	No	No	No	No	No	No	No	Comfortable	Rarely	Comfortable	Easy	Well		Yes	Useful	Yes	No	Yes	Yes	Yes	Yes	Yes	Yes	No	No
Yes	Yes, on my own	N/A	N/A	N/A	N/A	N/A	N/A	N/A	N/A	N/A	N/A	N/A	N/A	N/A	No	Yes	No	Yes	Between 3 and 5 hours per day	Frequently	Doctor or health care provider	No	No	Yes	No	No	Yes	No	No	No	No	Very comfortable	Rarely	Comfortable	Easy	Well	Easy	Yes	Useful	Yes	Yes	Yes	Yes	Yes	Yes	Yes	Yes	No	No
Yes	Yes, on my own	N/A	N/A	N/A	N/A	N/A	N/A	N/A	N/A	N/A	N/A	N/A	N/A	N/A	No	Yes	No	Yes	Between 3 and 5 hours per day	Frequently	Doctor or health care provider	No	No	Yes	No	No	No	No	No	No	No	Comfortable	Rarely	Comfortable	Very easy	Well	Easy	Yes	Useful	Yes	Yes	Yes	Yes	Yes	Yes	No	Yes	No	No
Yes		N/A	N/A	N/A	N/A	N/A	N/A	N/A	N/A	N/A	N/A	N/A	N/A	N/A	No	Yes	No	Yes	Between 3 and 5 hours per day	Frequently	Doctor or health care provider	No	No	Yes	No	No	No	No	No	No	No	Comfortable	Rarely	Comfortable	Easy		Easy	Yes	Useful	Yes	Yes	Yes	Yes	Yes	Yes	Yes	Yes	Yes	No
Yes	Yes, on my own	N/A	N/A	N/A	N/A	N/A	N/A	N/A	N/A	N/A	N/A	N/A	N/A	N/A	No	No	No	Yes	Between 3 and 5 hours per day	Sometimes	Internet	No	Yes	No	No	No	No	No	No	No	No	Comfortable	Sometimes	Very comfortable	Very easy	Well	Easy	No	Useful	Yes	Yes	Yes	Yes	Yes	No	Yes	Yes	Yes	No
Yes	Yes, on my own	N/A	N/A	N/A	N/A	N/A	N/A	N/A	N/A	N/A	N/A	N/A	N/A	N/A	No	Yes	No	No	Between 1 and 3 hours per day	Sometimes	Internet	No	No	Yes	No	No	No	No	No	No	No	Comfortable	Always	Comfortable	Difficult	Somewhat well	Easy	Yes	Very useful	Yes	Yes	Yes	Yes	Yes	Yes	Yes	Yes	Yes	No
Yes	Yes, on my own	N/A	N/A	N/A	N/A	N/A	N/A	N/A	N/A	N/A	N/A	N/A	N/A	N/A	No	No	No	Yes	Between 1 and 3 hours per day	Sometimes	Internet	No	No	No	No	No	No	No	No	No	Yes	Neutral	Sometimes	Comfortable	Easy	Well	Easy	Yes	Useful	Yes	Yes	Yes	Yes	Yes	Yes	Yes	No	No	No
Yes	Yes, on my own	N/A	N/A	N/A	N/A	N/A	N/A	N/A	N/A	N/A	N/A	N/A	N/A	N/A	No	No	No	Yes	Between 1 and 3 hours per day	Frequently	Internet	No	No	No	No	No	No	No	No	No	No	Comfortable	Rarely	Comfortable	Easy	Well	Moderate	Yes	Useful	Yes	Yes	Yes	Yes	Yes	Yes	Yes	Yes	Yes	No
Yes	Yes, on my own	N/A	N/A	N/A	N/A	N/A	N/A	N/A	N/A	N/A	N/A	N/A	N/A	N/A	No	Yes	No	Yes	More than 5 hours per day	Frequently	Internet	No	No	No	No	No	No	No	No	No	Yes	Very comfortable	Rarely	Very comfortable	Very easy	Very well	Very easy	Yes	Useful	Yes	Yes	Yes	Yes	Yes	Yes	Yes	Yes	Yes	No
Yes	Yes, on my own	N/A	N/A	N/A	N/A	N/A	N/A	N/A	N/A	N/A	N/A	N/A	N/A	N/A	No	No	No	Yes	Between 3 and 5 hours per day	Frequently	Internet	No	No	Yes	No	No	No	No	No	No	No	Comfortable	Never	Comfortable	Easy	Well	Moderate	Yes	Useful	Yes	Yes	Yes	Yes	Yes	Yes	Yes	Yes	No	No
Yes	Yes, on my own	N/A	N/A	N/A	N/A	N/A	N/A	N/A	N/A	N/A	N/A	N/A	N/A	N/A	Yes	Yes	No	Yes	Between 3 and 5 hours per day	Sometimes	Internet	No	No	No	No	No	No	No	No	No	Yes	Comfortable	Sometimes	Comfortable	Easy	Somewhat well	Easy	No	Useful	Yes	Yes	Yes	Yes	Yes	Yes	Yes	No	Yes	No
Yes	Yes, on my own	N/A	N/A	N/A	N/A	N/A	N/A	N/A	N/A	N/A	N/A	N/A	N/A	N/A	No	No	No	Yes	Between 1 and 3 hours per day	Frequently	Internet	Yes	No	No	No	No	No	No	No	No	No	Very comfortable	Never	Very comfortable	Very easy	Very well	Very easy	Yes	Useful	Yes	Yes	Yes	Yes	Yes	Yes	Yes	Yes	Yes	No
Yes	Yes, on my own	N/A	N/A	N/A	N/A	N/A	N/A	N/A	N/A	N/A	N/A	N/A	N/A	N/A	No	No	No	Yes	Between 1 and 3 hours per day	Sometimes	Doctor or health care provider	No	No	Yes	No	No	No	No	No	No	No	Comfortable	Sometimes	Comfortable	Easy	Well	Easy	No	Unsure	Yes	Yes	No	Yes	Yes	Yes	No	Yes	No	No
No	Yes, but with the help of others	N/A	N/A	N/A	N/A	N/A	N/A	N/A	N/A	N/A	N/A	N/A	N/A	N/A	No	No	No	Yes	Between 1 and 3 hours per day	Never	Other	No	No	No	No	No	No	No	No	No	Yes	Neutral	Rarely	Neutral	Difficult	Somewhat well	Difficult	No	Not useful	No	No	No	No	No	No	No	No	No	No
Yes	Yes, on my own	N/A	N/A	N/A	N/A	N/A	N/A	N/A	N/A	N/A	N/A	N/A	N/A	N/A	No	No	No	Yes	Between 3 and 5 hours per day	Seldom	Internet	No	No	Yes	No	No	No	No	No	No	No	Very comfortable	Never	Very comfortable	Moderate	Well	Very easy	No	Very useful	Yes	Yes	Yes	Yes	Yes	No	Yes	Yes	Yes	No
Yes	Yes, on my own	N/A	N/A	N/A	N/A	N/A	N/A	N/A	N/A	N/A	N/A	N/A	N/A	N/A	No	No	No	Yes	Between 1 and 3 hours per day	Seldom	Internet	No	No	No	No	No	No	No	No	No	Yes	Very comfortable	Rarely	Comfortable	Very easy	Well	Easy	Yes	Useful	Yes	Yes	Yes	Yes	No	Yes	Yes	Yes	No	No
Yes	Yes, on my own	N/A	N/A	N/A	N/A	N/A	N/A	N/A	N/A	N/A	N/A	N/A	N/A	N/A	No	No	No	Yes	Between 1 and 3 hours per day	Sometimes	Internet	No	No	No	No	No	No	No	No	No	Yes	Comfortable	Rarely	Neutral	Very easy	Well	Easy	No	Useful	Yes	No	Yes	Yes	No	Yes	No	No	No	No
Yes	Yes, on my own	N/A	N/A	N/A	N/A	N/A	N/A	N/A	N/A	N/A	N/A	N/A	N/A	N/A	No	No	No	Yes	Between 1 and 3 hours per day	Sometimes	Internet	No	No	Yes	No	No	No	No	No	No	No	Comfortable	Never	Neutral	Very easy	Very well	Very easy	No	Useful	Yes	Yes	Yes	Yes	Yes	Yes	Yes	Yes	Yes	No
Yes	Yes, on my own	N/A	N/A	N/A	N/A	N/A	N/A	N/A	N/A	N/A	N/A	N/A	N/A	N/A	No	Yes	Yes	Yes	Between 3 and 5 hours per day	Sometimes	Internet	No	No	Yes	No	No	Yes	No	No	No	No	Very comfortable	Never	Very comfortable	Very easy	Somewhat well	Very easy	No	Useful	Yes	No	Yes	Yes	Yes	Yes	No	No	Yes	Yes
Yes	Yes, on my own	N/A	N/A	N/A	N/A	N/A	N/A	N/A	N/A	N/A	N/A	N/A	N/A	N/A	No	Yes	No	Yes	More than 5 hours per day	Sometimes	Internet	No	No	Yes	No	No	No	No	No	No	No	Very comfortable		Very comfortable	Very easy	Very well	Very easy	Yes	Useful	Yes	Yes	Yes	Yes	Yes	Yes	Yes	No	Yes	No
Yes	Yes, on my own	N/A	N/A	N/A	N/A	N/A	N/A	N/A	N/A	N/A	N/A	N/A	N/A	N/A	No	Yes	Yes	Yes	More than 5 hours per day	Seldom	Library	No	No	Yes	No	No	No	No	No	No	No	Very comfortable	Never	Very comfortable	Very easy	Very well	Very easy	Yes	Very useful	Yes	Yes	Yes	Yes	Yes	Yes	Yes	Yes	Yes	No
Yes	Yes, on my own	N/A	N/A	N/A	N/A	N/A	N/A	N/A	N/A	N/A	N/A	N/A	N/A	N/A	No	No	No	Yes	Between 1 and 3 hours per day	Sometimes	Internet	No	Yes	No	No	No	No	No	No	No	No	Very comfortable	Sometimes		Very easy	Well	Easy	No	Unsure	Yes	Yes	Yes	Yes	No	No	Yes	No	No	No
Yes	Yes, on my own	N/A	N/A	N/A	N/A	N/A	N/A	N/A	N/A	N/A	N/A	N/A	N/A	N/A	No	No	No	Yes	Between 1 and 3 hours per day	Sometimes	Internet	No	No	No	No	No	No	No	No	No	Yes	Comfortable	Sometimes	Neutral	Easy	Somewhat well	Easy	No	Useful	Yes	Yes	Yes	Yes	Yes	No	Yes	No	Yes	Yes
Yes	Yes, on my own	N/A	N/A	N/A	N/A	N/A	N/A	N/A	N/A	N/A	N/A	N/A	N/A	N/A	No	Yes	Yes	Yes	Between 1 and 3 hours per day	Sometimes	Internet	No	No	No	No	No	Yes	No	No	No	No	Very comfortable	Never	Very comfortable	Very easy	Very well	Very easy	Yes	Useful	Yes	Yes	Yes	Yes	Yes	No	Yes	Yes	No	Yes
Yes	Yes, on my own	N/A	N/A	N/A	N/A	N/A	N/A	N/A	N/A	N/A	N/A	N/A	N/A	N/A	No	No	No	Yes	Between 1 and 3 hours per day	Frequently	Internet	No	No	No	No	No	Yes	No	No	No	No	Comfortable	Never	Very comfortable	Very easy	Very well	Very easy	Yes	Very useful	Yes	Yes	Yes	Yes	Yes	Yes	Yes	Yes	No	No
Yes	Yes, on my own	N/A	N/A	N/A	N/A	N/A	N/A	N/A	N/A	N/A	N/A	N/A	N/A	N/A	No	Yes	No	Yes	More than 5 hours per day	Frequently	Internet	No	No	No	No	No	Yes	No	No	No	No	Very comfortable	Rarely	Very comfortable	Very easy	Very well	Very easy	No	Useful	Yes	Yes	No	Yes	Yes	No	Yes	No	Yes	No
Yes	Yes, on my own	N/A	N/A	N/A	N/A	N/A	N/A	N/A	N/A	N/A	N/A	N/A	N/A	N/A	No	No	No	Yes	More than 5 hours per day	Seldom	Internet	No	No	Yes	No	No	No	No	No	No	No	Neutral	Never	Neutral	Easy	Very well	Very easy	Yes	Unsure	Yes	Yes	Yes	Yes	Yes	No	No	No	Yes	Yes
Yes	Yes, on my own	N/A	N/A	N/A	N/A	N/A	N/A	N/A	N/A	N/A	N/A	N/A	N/A	N/A	No	No	No	Yes	Between 1 and 3 hours per day	Sometimes	Internet	No	No	No	No	No	Yes	No	No	No	No	Comfortable	Sometimes	Neutral	Easy	Somewhat well	Moderate	No	Unsure	Yes	Yes	Yes	Yes	Yes	Yes	Yes	No	Yes	No
Yes	Yes, on my own	N/A	N/A	N/A	N/A	N/A	N/A	N/A	N/A	N/A	N/A	N/A	N/A	N/A	No	No	Yes	Yes	More than 5 hours per day	Sometimes	Internet	No	No	No	No	No	Yes	No	No	No	No	Very comfortable	Rarely	Very comfortable	Very easy	Well	Very easy	Yes	Unsure	Yes	Yes	Yes	Yes	Yes	Yes	Yes	Yes	Yes	No
Yes	Yes, on my own	N/A	N/A	N/A	N/A	N/A	N/A	N/A	N/A	N/A	N/A	N/A	N/A	N/A	No	Yes	No	Yes	More than 5 hours per day	Sometimes	Internet	No	No	No	No	No	Yes	No	No	No	No	Very comfortable	Rarely	Very comfortable	Easy	Well	Very easy	No	Unsure	Yes	Yes	Yes	Yes	Yes	Yes	No	Yes	No	No
Yes	Yes, on my own	N/A	N/A	N/A	N/A	N/A	N/A	N/A	N/A	N/A	N/A	N/A	N/A	N/A	No	No	No	Yes	More than 5 hours per day	Frequently	Internet	No	No	Yes	No	No	No	No	No	No	No	Neutral	Often	Comfortable	Difficult	A little well	Moderate	No	Useful	Yes	Yes	Yes	Yes	Yes	Yes	Yes	Yes	Yes	No
Yes	Yes, on my own	N/A	N/A	N/A	N/A	N/A	N/A	N/A	N/A	N/A	N/A	N/A	N/A	N/A	No	No	No	Yes	More than 5 hours per day	Seldom	Internet	No	No	Yes	No	No	No	No	No	No	No	Comfortable	Often	Comfortable	Easy	Well	Easy	Yes	Unsure	Yes	Yes	Yes	Yes	No	Yes	Yes	Yes	No	No
Yes	Yes, on my own	N/A	N/A	N/A	N/A	N/A	N/A	N/A	N/A	N/A	N/A	N/A	N/A	N/A	Yes	Yes	Yes	Yes	More than 5 hours per day	Sometimes	Internet	No	Yes	Yes	No	No	No	No	No	No	No	Comfortable	Never	Comfortable	Very easy	Very well	Very easy	Yes	Unsure	Yes	Yes	Yes	Yes	Yes	Yes	Yes	No	No	Yes
Yes	Yes, on my own	N/A	N/A	N/A	N/A	N/A	N/A	N/A	N/A	N/A	N/A	N/A	N/A	N/A	Yes	Yes	Yes	Yes	More than 5 hours per day	Seldom	Internet	No	Yes	Yes	No	Yes	Yes	No	No	No	No	Comfortable	Often	Comfortable	Very easy	Somewhat well	Moderate	Yes	Unsure	Yes	Yes	Yes	Yes	Yes	Yes	Yes	Yes	Yes	Yes
Yes	Yes, on my own	N/A	N/A	N/A	N/A	N/A	N/A	N/A	N/A	N/A	N/A	N/A	N/A	N/A	No	No	No	Yes	More than 5 hours per day	Sometimes	Internet	No	No	No	No	No	No	No	No	No	Yes	Comfortable	Never	Comfortable	Easy	Well	Easy	Yes	Useful	Yes	Yes	Yes	Yes	Yes	Yes	Yes	Yes	No	No
Yes	Yes, on my own	N/A	N/A	N/A	N/A	N/A	N/A	N/A	N/A	N/A	N/A	N/A	N/A	N/A	Yes	Yes	Yes	Yes	More than 5 hours per day	Seldom	Internet	No	Yes	Yes	No	No	Yes	Yes	No	No	No	Comfortable	Rarely	Neutral	Very easy	Very well	Easy	Yes	Unsure	Yes	Yes	Yes	Yes	No	No	Yes	No	No	Yes
Yes	Yes, on my own	N/A	N/A	N/A	N/A	N/A	N/A	N/A	N/A	N/A	N/A	N/A	N/A	N/A	No	No	No	Yes	More than 5 hours per day	Frequently	Internet	No	No	Yes	No	No	No	No	No	No	No	Comfortable	Sometimes	Comfortable	Easy	Well	Easy	Yes	Useful	Yes	Yes	Yes	Yes	Yes	Yes	Yes	Yes	Yes	No
Yes	Yes, on my own	N/A	N/A	N/A	N/A	N/A	N/A	N/A	N/A	N/A	N/A	N/A	N/A	N/A	No	Yes	No	Yes	Between 1 and 3 hours per day	Frequently	Internet	No	No	Yes	No	No	No	No	No	No	No	Comfortable	Rarely	Very comfortable	Very easy	Very well	Very easy	Yes	Useful	Yes	Yes	Yes	Yes	Yes	Yes	Yes	Yes	Yes	No
Yes	Yes, on my own	N/A	N/A	N/A	N/A	N/A	N/A	N/A	N/A	N/A	N/A	N/A	N/A	N/A	No	Yes	No	Yes	More than 5 hours per day	Sometimes	Internet	No	No	No	No	No	Yes	No	No	No	No	Very comfortable	Rarely	Very comfortable	Very easy	Well	Very easy	Yes	Very useful	Yes	No	Yes	Yes	Yes	Yes	No	No	Yes	No
Yes	Yes, on my own	N/A	N/A	N/A	N/A	N/A	N/A	N/A	N/A	N/A	N/A	N/A	N/A	N/A	No	Yes	No	Yes	Between 3 and 5 hours per day	Frequently	Internet	No	No	Yes	No	No	Yes	No	No	No	No	Very comfortable	Never	Very comfortable	Very easy	Well	Very easy	Yes	Useful	Yes	Yes	Yes	Yes	Yes	Yes	Yes	No	Yes	No
Yes	Yes, on my own	N/A	N/A	N/A	N/A	N/A	N/A	N/A	N/A	N/A	N/A	N/A	N/A	N/A	No	No	No	Yes	More than 5 hours per day	Sometimes	Doctor or health care provider	No	No	Yes	No	No	No	No	No	No	No	Very comfortable	Rarely	Very comfortable	Very easy	Very well	Very easy	Yes	Useful	Yes	Yes	Yes	Yes	Yes	Yes	Yes	Yes	Yes	No
Yes	Yes, on my own	N/A	N/A	N/A	N/A	N/A	N/A	N/A	N/A	N/A	N/A	N/A	N/A	N/A	Yes	No	No	Yes	More than 5 hours per day	Sometimes	Internet	No	No	No	No	No	No	No	No	No	Yes	Comfortable	Never	Very comfortable	Very easy	Well	Very easy	Yes	Useful	Yes	Yes	Yes	Yes	Yes	Yes	Yes	No	Yes	No
[truncated: 122 more columns]
